# Supplementary material for: Emotions and Food Consumption: Emotional Eating Behavior in a European Population
Source: Foods. 2023 Feb 17;12(4):872. doi: 10.3390/foods12040872 (PMC9957014; doi:10.3390/foods12040872)
Supplement: Supplementary file 1 [file foods-12-00872-s001.zip]

Archive with 1 entries (1 files):
- foods-2139193-supplementary.pdf
